# Supplementary material for: Evaluation of Human Papilloma Virus (HPV) Genotyping and Viral Load Determination as Diagnostic Biomarkers of Cervical Cancer Risk
Source: Int J Mol Sci. 2023 Jan 10;24(2):1320. doi: 10.3390/ijms24021320 (PMC9865838; doi:10.3390/ijms24021320)
Supplement: Supplementary file 1 [file ijms-24-01320-s001.zip]

Archive with 1 entries (1 files):
- ijms-2050614-supplementary.xlsx
