# Supplementary material for: Evaluation of Human Papilloma Virus (HPV) Genotyping and Viral Load Determination as Diagnostic Biomarkers of Cervical Cancer Risk
Source: Int J Mol Sci. 2023 Jan 10;24(2):1320. doi: 10.3390/ijms24021320 (PMC9865838; doi:10.3390/ijms24021320)
Supplement: Supplementary file 1 [file ijms-24-01320-s001.zip › ijms-2050614-supplementary.xlsx]

## Sheet: Foglio1
Clinical data and HPV positivity results with OncoPredict HPV® SCR and QT and Anyplex™II HR-HPV
Sample ID	Colposcopy result	Biopsy result	Anyplex™II HR-HPV	OncoPredict HPV® SCR			OncoPredict HPV® QT
			Genotypes dectected	Genotypes dectected	Prevalent genotype	Ct value prevalent genotype	Genotypes dectected	Prevalent genotype	Viral load prevalent genotype (log10 (viral copies/10^4 cells))
C020C	NEG	CIN2	16, 66	16	16	36.3783	16, 56	16	2.45807
C068C	NEG	CIN2	33, 66	HR	HR	25.7952	31, 33, 45, 56	33	5.39215
D005C	POS	CIN2	16, 45	16	16	27.7	16, 45	16	3.89091
D006C	POS	SCC	45	HR	HR	24.03	45	45	5.67682
D007C	POS	CIN2	16, 66	16	16	34.12	16, 56	16	2.96907
D008C	POS	CIN2	16, 39	16	16	28.89	16, 39	16	3.86199
D009C	POS	SCC	16, 31, 51, 59	16, HR	HR	27.42	16, 31, 51, 59	31	4.54412
D011C	POS	CIN3	35, 39, 51, 56, 66	-	-	-	56	56	1.64375
D012C	POS	CIN3	16, 31	16, HR	16	27.05	16, 31	16	4.43518
D014C	POS	CIN2	16	16	16	33.2	16	16	3.51222
D015C	POS	SCC	16	16	16	33.82	16	16	2.63508
D016C	POS	SCC	18, 31, 68	18, HR	18	22.06	18, 31	18	6.02114
D017C	POS	CIN2	16, 52	16, HR	HR	34	16, 52	52	3.8323
D019C	POS	CIN3	31	HR	HR	28.3	31	31	3.0665
D020C	POS	CIN3	16	16	16	33.59	16	16	3.55624
D021C	POS	CIN3	16	16	16	25.1	16	16	5.25893
D022C	POS	CIN3	16	16	16	26.8	16	16	4.90697
D027C	POS	CIN2	18	18	18	38.2	-	-	-
D029C	POS	CIN3	31	HR	HR	29.06	31, 58	31	4.24287
D030C	POS	CIN3	52	-	-	-	52	52	1.98607
D031C	POS	SCC	-	HR	HR	43.54	31	31	0.81263
D033C	POS	SCC	16, 58	HR	HR	30.43	58	58	6.12841
D035C	POS	SCC	59, 68	HR	HR	23.77	59	59	6.71566
D037C	NEG	CIN2	16	16	16	30.67	16	16	4.70476
D042C	POS	SCC	-	16	16	30.1278	16	16	3.05884
D043C	POS	CIN3	16	16	16	24.1506	16	16	5.61505
D047C	POS	SCC	31	HR	HR	38.2546	31	31	2.85923
D053C	POS	SCC	-	-			16	16	1.4936
D054C	POS	SCC	16, 51	16, HR	16	26.2837	16, 51, 56, 59	51	4.91499
D055C	NEG	SCC	-	-			-	-	-
D057C	POS	SCC	45, 59, 68	HR	HR	35.6033	45, 59	59	2.54135
D062C	POS	CIN3	45	HR		33.9583	31, 45	45	1.67151
D063C	POS	CIN2	16	16	16	29.4284	16	16	4.25763
D064C	POS	CIN3	16, 33, 51	16, HR	16	29.2405	16, 33, 39, 51	16	3.84428
D065C	POS	CIN3	31	HR	HR	26.2722	31	31	4.23351
D068C	NEG	SCC	16	16	16	24.8102	16	16	4.54479
D084C	NEG	CIN2	35	HR	HR	40.5565	35	35	2.01845
D085C	NEG	CIN2	31	HR	HR	24.4288	31	31	6.00786
D087C	NEG	CIN3	31, 66	HR	HR	29.217	31	31	4.5138
D088C	POS	CIN3	31	HR	HR	27.5628	31	31	4.29566
D091C	POS	CIN2	31, 51	HR	HR	20.3461	18, 31, 51	31	5.96769
D092C	POS	CIN3	16	16	16	30.3068	16	16	2.70873
D093C	POS	CIN3	16	16, HR	16	26.2944	16	16	4.43933
D097C	NEG	CIN2	31, 59	HR	HR	26.9818	31, 59	31	4.78488
M015C	POS	CIN3	66	-			-	-	-
M100C	POS	SCC	18	18	18	39.0777	18	18	2.44814
M103C	POS	CIN2	58	HR	HR	25.6457	16, 58	58	6.50173
M109C	POS	CIN3	16, 45	16, HR	HR	24.325	16, 45	45	4.84504
M114C	POS	CIN3	18, 35, 51	HR	HR	26.1874	18, 35, 51	51	5.88773
M127C	POS	CIN3	16	16	16	35.7551	16	16	3.21067
M128C	POS	CIN3	16, 31	16, HR	16	30.1777	16, 31	16	6.05845
M142C	POS	CIN3	16	16	16	36.0057	16, 31	16	1.99677
M150C	POS	CIN3	58	HR	HR	29.1147	58	58	4.9187
M155C	POS	CIN3	16, 56	16, HR	16	24.1226	16, 56, 58	16	6.73453
M161C	POS	CIN3	31, 66	HR	HR	29.8194	31, 56	31	2.16429
M172C	POS	CIN2	31	HR	HR	26.7984	31	31	4.84033
M176C	POS	CIN3	16	16	16	37.5516	16	16	5.09196
M183C	POS	CIN3	33	HR	HR	28.2924	16, 33	33	4.20543
M184C	POS	CIN3	16, 31, 68	16, HR	16	27.5332	16, 31, 39	16	4.14701
M185C	POS	CIN3	39	HR	HR	31.9216	39	39	3.50394
M190C	POS	CIN3	-	-			-	-	-
M196C	POS	CIN2	18	18	18	30.9795	18	18	3.61901
M207C	POS	CIN3	31	HR	HR	30.4324	31	31	4.32787
M213C	POS	CIN3	16	16	16	26.0433	16	16	4.79236
M223C	POS	CIN2	16, 45, 51	16, HR	16	28.4152	16, 45, 51	51	4.26693
M239C	POS	CIN3	33	HR	HR	29.8153	33	33	4.11406
M247C	POS	CIN3	16	16	16	29.6644	16	16	4.21904
M250C	POS	CIN2	31, 58	HR	HR	30.4843	31, 58	31	4.4067
M255C	POS	CIN2	16	16	16	30.5331	16	16	5.11395
M262C	POS	CIN3	31, 39	HR	HR	26.1257	31, 39	31	6.48862
M265C	POS	CIN2	45	HR	HR	27.1248	45	45	3.9903
M273C	POS	CIN3	16, 68	16	16	24.7178	16	16	5.02724
MO12C	POS	CIN2	56, 59	HR	HR	28.6284	56, 59	59	4.21862
MO24C	POS	CIN3	16, 68	16	16	29.1055	16	16	4.08339
MO253 TCERV	POS	CIN3	58	HR	HR	26.0309	58	58	4.57318
MO31C	POS	CIN3	18, 59	18	18	29.9204	18, 59	18	2.88914
MO33C	POS	CIN3	16	16	16	28.7655	16, 31	16	3.26558
MO34C	POS	CIN3	31	HR	HR	24.055	31	31	5.6202
MO35C	POS	CIN3	45, 68	HR	HR	26.8224	45	45	2.76794
MO40C	POS	CIN3	31, 52	HR	HR	24.8205	31, 52	31	5.01316
MO56C	POS	SCC	16	16	16	25.8804	16	16	4.71624
MO64C	POS	CIN3	16	16	16	28.0039	16	16	4.47934
MO71C	POS	CIN3	52	HR	HR	35.0832	52	52	4.06706
MO73C	POS	CIN3	16	16, HR	16	33.9599	16, 52	16	4.62008
MO74C	POS	CIN3	16	16	16	27.3239	16	16	4.72316
MO83C	POS	CIN3	16, 18	16, HR	16	28.0819	16, 18, 56	16	4.30084
MO97C	POS	CIN3	16	16	16	25.2901	16	16	4.76304
MOO3C	POS	CIN3	16	16	16	25.1065	16	16	5.7196
C066C	NEG	CIN2	31	HR	HR	26.1964	31	31	5.19182
C071C	POS	CIN2	16	16, 18	16	18.3526	16, 18	16	6.56098
C076C	NEG	CIN2	31, 58, 68	HR	HR	25.4822	31 39, 58	58	7.30089
D100C	POS	CIN3	18, 39, 68	18, HR	18	26.1647	18, 39, 52	18	2.65428
007T1	NEG	-	-	-	-	-	-	-	-
014T0	NEG	-	51	-	-	-	51	51	2.64831
019T0	NEG	-	-	-	-	-	-	-	-
030T1	NEG	-	31	HR	HR	41.4672	31	31	0.943676
032T0	NEG	-	-	-	-	-	-	-	-
042T1	NEG	-	58	-	-	-	58	58	3.50576
042T2	NEG	-	-	-	-	-	-	-	-
047T1	NEG	-	16, 35, 59	16, HR	HR	26.2947	16, 35, 59	35	5.04692
049T1	NEG	-	-	-	-	-	-	-	-
054T1	NEG	-	-	-	-	-	-	-	-
061T1	NEG	-	16	-	-	-	-	-	-
066T1	NEG	-	31	HR	HR	36.8393	31	31	3.31764
067T0	NEG	-	-	-	-	-	-	-	-
069T1	NEG	-	31, 68	HR	HR	37.987	31	31	0.686164
075T0	NEG	-	45	HR	HR	34.2118	45	45	4.47065
124T1	NEG	-	33, 58	-	-	-	-	-	-
126T1	NEG	-	45, 56	HR	HR	41.9705	45, 56	45	1.99428
152T0	NEG	-	-	-	-	-	-	-	-
168T0	NEG	-	-	-	-	-	-	-	-
205T0	NEG	-	-	-	-	-	-	-	-
212T0	NEG	-	-	-	-	-	-	-	-
218T0	NEG	-	16, 51	16, HR	16	23.747	16, 51	51	7.34012
222T0	NEG	-	68	HR	HR	38.2535	-	-	-
226T0	NEG	-	-	-	-	-	-	-	-
256T0	NEG	-	-	-			-	-	-
C001C	POS	CIN0	-	-			-	-	-
C003C	NEG	CIN1	51	HR	HR	19.8562	51	51	6.89344
C006C	NEG	CIN0	-	-	-	-	-	-	-
C010C	NEG	CIN0	-	-	-	-	-	-	-
C014C	NEG	CIN0	51, 68	HR	HR	28.9829	51, 52	51	2.94047
C015C	NEG	CIN0	-	-	-	-	-	-	-
C016C	NEG	CIN0	-	-	-	-	-	-	-
C017C	NEG	CIN0	-	-	-	-	-	-	-
C019C	NEG	CIN1	-	-	-	-	-	-	-
C021C	POS	CIN0	51	-	-	-	-	-	-
C023C	NEG	CIN0	-	-	-	-	-	-	-
C030C	NEG	CIN0	-	-	-	-	-	-	-
C034C	NEG	CIN0	-	-	-	-	-	-	-
C035C	NEG	-	-	-	-	-	-	-	-
C037C	NEG	-	-	-	-	-	31	31	0.549579
C039C	NEG	-	-	-	-	-	-	-	-
C041C	NEG	-	-	-	-	-	-	-	-
C044C	NEG	CIN0	-	-	-	-	-	-	-
C045C	NEG	CIN0	-	16	16	40.8796	16	16	0.919267
C046C	NEG	-	-	-	-	-	-	-	-
C048C	NEG	-	16	16	16	30.7896	16	16	2.97593
C051C	POS	CIN0	-	-	-	-	-	-	-
C052C	NEG	CIN0	51	HR	HR	18.3	51	51	7.86201
C053C	NEG	CIN0	-	-	-	-	-	-	-
C056C	NEG	CIN1	-	-	-	-	-	-	-
C058C	NEG	CIN0	18, 59	18	18	23.6	18, 59	18	5.24787
C059C	NEG	CIN1	66	-	-	-	-	-	-
C060C	NEG	CIN0	-	-	-	-	-	-	-
C061C	NEG	-	66	-	-	-	56	56	1.00991
C062C	NEG	-	-	-	-	-	-	-	-
C067C	NEG	CIN0	-	-	-	-	-	-	-
C069C	NEG	CIN0	33, 58	HR	HR	24.5819	33, 58	33	6.7392
C074C	NEG	CIN0	45, 58	HR	HR	28.8914	45, 58	58	4.32408
C077C	NEG	CIN1	16, 52	16, HR	HR	27.2946	16, 52	52	3.92339
C079C	NEG	-	31, 51	HR	HR	27.2474	31, 51	31	5.24238
D001C	POS	CIN1	18, 35	18	18	39.99	35	35	1.76198
D002C	NEG	CIN0	31	HR	HR	33.6	31	31	3.56948
D004C	NEG	CIN0	-	-	-	-	-	-	-
D010C	POS	CIN1	66	HR	HR	23.45	16, 35, 39, 56	39	6.1863
D032C	POS	CIN0	-	-	-	-	-	-	-
D036C	POS	CIN0	-	-	-	-	-	-	-
D041C	NEG	CIN0	-	-	-	-	-	-	-
D045C	NEG	CIN0	-	-	-	-	-	-	-
D049C	NEG	-	52	HR	HR	33.7239	52, 58	58	3.97954
D056C	NEG	-	-	-	-	-	-	-	-
D058C	NEG	-	-	-	-	-	-	-	-
D059C	NEG	CIN1	31	HR	HR	25.4009	31	31	5.03297
D060C	NEG	-	31	-	HR	39.0519	31	31	1.0345
D066C	NEG	-	31	16, HR	HR	27.0965	16, 31	31	4.56852
D071C	NEG	-	-	-	-	-	-	-	-
D074C	NEG	-	16	16	16	36.9403	16	16	0.951593
D075C	POS	CIN0	-	HR	HR	42.1927	-	-	-
D077C	POS	CIN1	18	18	18	27.0301	18, 31	18	2.93296
D078C	POS	CIN1	45, 59	HR	HR	24.1712	45, 59	59	7.24769
D079C	POS	CIN0	58	HR	HR	39.1687	58	58	3.88499
D080C	POS	CIN0	16	16	16	30.8083	16	16	3.3037
D086C	NEG	CIN0	-	HR	HR	41.2823	16, 18, 45	18	1.26789
D089C	NEG	-	31	HR	HR	41.0504	31, 39, 59	59	1.03906
D095C	NEG	-	16	16	16	31.6005	16	16	3.73874
D099C	POS	CIN0	18	18	18	23.1771	18	18	6.39669
MO015 TCERV	POS	CIN1	31, 58	HR	HR	24.1865	31, 58	39	3.4938
MO020 TCERV	POS	CIN0	31, 39	-	-	-	-	-	-
MO022 TCERV	POS	CIN0	45	-	-	-	-	-	-
MO027 TCERV	POS	CIN1	16, 52, 68	16, HR	HR	29.9528	16, 39, 45, 52	52	3.22205
MO063 TCERV	POS	CIN1	16	16	16	30.102	16	16	2.39935
MO104 TCERV	POS	CIN0	-	HR	HR	25.4036	-	-	-
MO121 TCERV	-	CIN0	-	-	-	-	-	-	-
MO122 TCERV	POS	CIN0	16, 51	16, HR	16	30.6513	16, 51	51	4.64771
MO133 TCERV	POS	CIN0	52	-	-	-	-	-	-
MO141 TCERV	POS	CIN0	16	16	16	30.1297	16	16	3.95405
MO149 TCERV	POS	CIN0	31, 52, 59	HR	HR	27.8514	52, 59	59	6.12896
MO139 T24 TCERV	NEG	-	-	-	-	-	-	-	-
MO180 TCERV	POS	CIN1	66	18	18	42.6958	56	56	2.17808
MO209 TCERV	POS	CIN0	58	HR	HR	29.3937	58	58	5.26956
MO229 TCERV	NEG	CIN1	39	HR	HR	28.754	39	39	4.12681
MO235 TCERV	NEG	CIN1	16	16	16	26.6845	16	16	4.67661
MO258 TCERV	NEG	-	-	-	-	-	-	-	-
MO261 TCERV	POS	CIN1	-	-	-	-	-	-	-
MO274 TCERV	POS	CIN0	33, 39, 56	HR	HR	32.1031	33, 39, 56	39	2.6346
C043C	NEG	CIN0	-	-	-	-	58	58	2.48407
C070C	NEG	-	-	-	-	-	-	-	-
C073C	NEG	-	39, 51, 56, 68	HR	HR	28.4817	39, 51, 52, 56	51	4.07384
C078C	NEG	-	-	-	-	-	-	-	-
NEG (negative); POS (positive); SCC (squamous cervical cancer); CIN3 (cervical intraepithelial neoplasia grade 3); CIN2 (cervical intraepithelial neoplasia grade 2); CIN1 (cervical intraepithelial neoplasia grade 1); - (no histological data available)
HR (HR-HPV different from HPV16 and HPV18) - (no HR-HPV detected)
Prevalent genotype defined as the genotype showing the highest viral load
